# Supplementary material for: STRN-ALK Fusion in Lung Adenocarcinoma with Brain Metastasis Responded Well to Ensartinib: A Case Report
Source: Curr Oncol. 2022 Sep 21;29(10):6749–53. doi: 10.3390/curroncol29100530 (PMC9601241; doi:10.3390/curroncol29100530)
Supplement: Supplementary file 1 [file curroncol-29-00530-s001.zip]

Archive with 1 entries (1 files):
- curroncol-1912088-supplementary.pdf
